# Supplementary material for: K+ Channel Tetramerization Domain 5 (KCTD5) Protein Regulates Cell Migration, Focal Adhesion Dynamics and Spreading through Modulation of Ca2+ Signaling and Rac1 Activity
Source: Cells. 2020 Oct 12;9(10):2273. doi: 10.3390/cells9102273 (PMC7600296; doi:10.3390/cells9102273)
Supplement: Supplementary file 1 [file cells-09-02273-s001.zip]

Archive with 11 entries (10 files):
- Supplementary Data/
- Supplementary Data/.DS_Store
- __MACOSX/Supplementary Data/._.DS_Store
- Supplementary Data/~$1002 Supplementary material.docx
- __MACOSX/Supplementary Data/._~$1002 Supplementary material.docx
- Supplementary Data/MovieS2-shKCTD5 .avi
- __MACOSX/Supplementary Data/._MovieS2-shKCTD5 .avi
- Supplementary Data/201002 Supplementary material.docx
- __MACOSX/Supplementary Data/._201002 Supplementary material.docx
- Supplementary Data/MovieS1-shScramble.avi
- __MACOSX/Supplementary Data/._MovieS1-shScramble.avi
